# Supplementary material for: Selective suppression of melanoma lacking IFN-γ pathway by JAK inhibition depends on T cells and host TNF signaling
Source: Nat Commun. 2022 Aug 25;13:5013. doi: 10.1038/s41467-022-32754-7 (PMC9411168; doi:10.1038/s41467-022-32754-7)
Supplement: Supplementary file 4 — Source Data [file 41467_2022_32754_MOESM4_ESM.xlsx]

## Sheet: Figure 1c
Scrambled	IFNγR1KO
107.448	1.04972
122.573	0.659754
153.012	1.44393

## Sheet: Figure 1f
	Ctrl				IFN-γ
Scrambled	1.357	1.0792	1.01461	0.985392	0.2171	0.2396	0.143751	0.153938
IFNγR1KO	1.5411	1.7199	1.39253	1.32987	1.6748	1.5905	1.21861	1.26104

## Sheet: Figure 1g
Days	Scrambled					IFNγR1KO
0	0	0	0	0	0	0	0	0	0	0
6	79.5	35.6	54	38.8	66.4	29.7	27.1	26.3	19.5	18.7
8	357.5	99.3	153.8	115.2	243.9	104.1	96.4	87.3	51.4	110.9
10	342.4	167	289.8	282.3	402.1	235.2	200.5	176	102.2	268.8
12	476.4	280.6	381.1	411.5	632.6	407.3	302.1	363.6	237.2	414.6
14	657	499.2	815.5	695.1	1082	696.8	609.3	618.2	430.9	557.7
16	657	889.7	1266.6	1111.9	1534.9	1130.7	846.4	1072.8	830.9	958.9
20	657	1552.8	2102.8	1769.2	2736.3	2142.6	1358.3	1778.2	1312.6	2136.6

## Sheet: Figure 1h
Days	Scrambled UnTx					Scrambled Anti-CTLA-4					IFNγR1KO UnTx				IFNγR1KO Anti-CTLA-4
0	0	0	0	0	0	0	0	0	0	0	0	0	0	0	0	0	0	0
8	30.3	32.5	116.9	42.7	16	109.2	60.9	99.5	7.8	35	39.4	14.4	19.7	33.7	139.9	29.7	55	22
13	94	138	248	44.8	107.6	98.6	38.8	60.5	63.7	76.7	223.7	127.4	169.9	247.2	199.6	125.6	211.6	160.8
15	165	225	350	100	169	118	50	76	80	90	350	205	326	400	316	216	338	260

## Sheet: Figure 1i
	UnTx										Anti-CTLA-4
Scrambled	434	529	542	635	402	479	622	586	522	330	356	1192	1085	514	1287	791	675	685	486
IFNγR1KO	249	376	325	193	275	237	300	261	335		209	186	249	279	387	238	234	273	303

## Sheet: Figure 1j
	UnTx										Anti-CTLA-4
Scrambled	1416	7172	4848	6517	2106	13715	8820	8755	9900	11915	4530	36568	28180	4489	19932	16164	18156	20526	17424
IFNγR1KO	235	322	218	33.9	51	183.1	204	148	258		34.7	145	284	377	281	428.1	127	132.7	210.4

## Sheet: Figure 2a left scatter plot
Scra UnTx	Scra Anti-CTLA-4	IFNγR1KO UnTx	IFNγR1KO Anti-CTLA-4
4.42	3.52	2.85	2.23
2.43	5.85	3.95	3.07
3.91	5.75	2.88	3.73
3.71	7.28	3.17	3.37
3.86	5.89

## Sheet: Figure 2a right scatter plot
Scra UnTx	Scra Anti-CTLA-4	IFNγR1KO UnTx	IFNγR1KO Anti-CTLA-4
8.58	8.04	1.18	2.05
3.86	22.4	2.74	2.35
4.48	31.9	2.4	2.11
9.63	18.5	1.94	1.97
12.1	26.1

## Sheet: Figure 2b left scatter plot
Scra UnTx	Scra Anti-CTLA-4	IFNγR1KO UnTx	IFNγR1KO Anti-CTLA-4
40.6	24.7	38.3	22.8
51	15.6	46.8	23.9
46	24	34.5	42.5
43	44	36.4	40.1
39.8	32.6	44.2	69.4
61.2	57.4	55.8	49
65.9	16.9	50.1	54.9
62.5	24.2	66.4	25.9
64.1	28.8	65.5	20.1
62.5

## Sheet: Figure 2b right scatter plot
Scra UnTx	Scra Anti-CTLA-4	IFNγR1KO UnTx	IFNγR1KO Anti-CTLA-4
0.21133	0.325506	0.0308094	0.0899123
0.0756863	1.4359	0.058547	0.0983264
0.0973913	1.32917	0.0695652	0.0496471
0.223953	0.420455	0.0532967	0.0491272
0.30402	0.800613	0.0809955	0.020317
0.0601307	0.0597561	0.107885	0.0634694
0.0587253	0.970414	0.0782435	0.0464481
0.0584	0.421488	0.0248494	0.188803
0.0714509	0.109375	0.0244275	0.130348
0.05728

[truncated: 74 more sheets: Figure 2c left scatter plot, Figure 2c right scatter plot, Figure 2d left scatter plot, Figure 2d right scatter plot, Figure 2e, Figure 2f, Figure 3b, Figure 3c, Figure 3e, Figure 4a left, Figure 4a right, Figure 4b, Figure 4c, Figure 4d, Figure 4g, Figure 4h, Figure 5a, Figure 5b, Figure 5c, Figure 5d …]
